# Supplementary material for: Genome-Wide Identification of the SnRK2 Gene Family and Its Response to Abiotic Stress in Populus euphratica
Source: Int J Mol Sci. 2025 Nov 5;26(21):10750. doi: 10.3390/ijms262110750 (PMC12608763; doi:10.3390/ijms262110750)
Supplement: Supplementary file 1 [file ijms-26-10750-s001.zip]

Archive with 1 entries (1 files):
- ijms-3932221-supplementary.pdf
